# Supplementary material for: Correlation of Panoramic Radiography, Cone-Beam Computed Tomography, and Three-Dimensional Printing in the Assessment of the Spatial Location of Impacted Mandibular Third Molars
Source: J Clin Med. 2021 Sep 16;10(18):4189. doi: 10.3390/jcm10184189 (PMC8466116; doi:10.3390/jcm10184189)
Supplement: Supplementary file 1 [file jcm-10-04189-s001.zip]

Archive with 1 entries (1 files):
- jcm-1290691-supplementary.pdf
